# Supplementary material for: An Anatomical Thermal 3D Model in Preclinical Research: Combining CT and Thermal Images
Source: Sensors (Basel). 2021 Feb 9;21(4):1200. doi: 10.3390/s21041200 (PMC7915503; doi:10.3390/s21041200)
Supplement: Supplementary file 1 [file sensors-21-01200-s001.zip]

Archive with 2 entries (2 files):
- final/S1.mp4
- final/S2.mp4
